# Supplementary material for: Heptamethine Cyanine Dye-Doped Single-Walled Carbon Nanotube Electrodes for Improving Performance of HTL-Free Perovskite Solar Cells
Source: Molecules. 2024 Dec 27;30(1):60. doi: 10.3390/molecules30010060 (PMC11721129; doi:10.3390/molecules30010060)
Supplement: Supplementary file 1 [file molecules-30-00060-s001.zip]

Archive with 1 entries (1 files):
- molecules-3382540-supplementary.pdf
